# Supplementary material for: Large-scale DNA demethylation occurs in proliferating ovarian granulosa cells during mouse follicular development
Source: Commun Biol. 2021 Nov 25;4:1334. doi: 10.1038/s42003-021-02849-w (PMC8617273; doi:10.1038/s42003-021-02849-w)
Supplement: Supplementary file 4 — Supplementary Data 1 [file 42003_2021_2849_MOESM4_ESM.xlsx]

## Sheet: Figure 1
		Figure1a
			Dnmt1	Dnmt3a	Dnmt3l	Uhrf1	Tet1	Tet2	Tet3
		SF1	0.0509508	0.0246905	0.0114665	0.0199094	0.000185733	9.91059e-05	0.000345873
		SF2	0.0238516	0.0136932	0.0102158	0.0157742	0.000154147	6.08282e-05	0.000231865
		SF3	0.0292083	0.017735	0.00737562	0.0140487	0.000159515	6.53687e-05	0.000299925
		eCG 0h 1	0.0238562	0.0118158	0.00320809	0.0146245	7.7504e-05	0.000156879	0.000253445
		eCG 0h 2	0.0269377	0.00998287	0.002917	0.0118923	0.000250469	0.000267677	0.000592971
		eCG 0h 3	0.022797	0.00885323	0.00267577	0.00626904	0.000334903	0.000590363	0.00141931
		eCG 24h 1	0.0258264	0.0101207	0.00225156	0.0140507	0.000162152	0.000300752	0.000413029
		eCG 24h 2	0.0278016	0.0080569	0.00250445	0.00997477	0.000314527	0.000632512	0.000199268
		eCG 24h 3	0.0190077	0.00914926	0.00252514	0.00809951	0.000281016	0.000931717	0.00108769
		eCG 48h 1	0.0105792	0.011751	0.0017958	0.00538417	0.000231107	0.000794993	0.00031727
		eCG 48h 2	0.0111482	0.00615187	0.0021612	0.00828955	0.000325643	0.000853566	0.000578029
		eCG 48h 3	0.0142901	0.00557327	0.00180426	0.0080224	0.000305852	0.00100376	0.000827427
		Figure 1b,c
			DNMT1	TET2
		SF1	1.06503	0.821167
		SF2	0.903363	1.3889
		SF3	1.03161	0.789932
		eCG 0h 1	1.04875	1.4992
		eCG 0h 2	0.822604	1.85337
		eCG 0h 3	0.884395	0.768462
		eCG 24h 1	0.72396	2.10392
		eCG 24h 2	0.431978	2.72941
		eCG 24h 3	0.512983	1.54883
		eCG 48h 1	0.634066	3.24897
		eCG 48h 2	0.478992	3.85502
		eCG 48h 3	0.488023	2.34458

## Sheet: Figure 2
		Figure 2a								Figure 2b							Figure2c
			eCG 0h	eCG 12h	eCG 24h	eCG 48h					eCG 0h	eCG 12h	eCG 24h	eCG 48h				S phage-DNMT1 variation
		G0-G1	0.58375	0.37476	0.43797	0.30265				G0-G1	14157	23882	24011	6593			eCG 0h	0.04596
		S	0.02018	0.09591	0.07604	0.09068				S	84002	69671	55654	35121				0.04191
		G2-M	0.1161	0.25195	0.22026	0.26963				G2-M	115858	112231	96972	70229				0.04452
																		0.04027
		G0-G1	0.53723	0.42538	0.43367	0.41499				G0-G1	14106	13483	12637	5034				0.05
		S	0.06018	0.08094	0.0334	0.06288				S	73014	60582	35586	23197			eCG 12h	0.0677
		G2-M	0.11261	0.13535	0.26526	0.21654				G2-M	100565	98287	67462	47285				0.03088
																		0.10052
		G0-G1	0.86501	0.62192	0.48933	0.48026				G0-G1	25826	23218	37955	19840				0.04403
		S	0.02134	0.06284	0.04008	0.08989				S	83858	86398	94362	46637				0.02899
		G2-M	0.09076	0.3708	0.27557	0.20986				G2-M	129865	126818	128277	76403			eCG 24h	0.03744
																		0.0788
		G0-G1	0.77793	0.68933	0.52526	0.36675												0.0931
		S	0.02694	0.02989	0.09155	0.07692												0.03966
		G2-M	0.16333	0.0142	0.12411	0.21255												0.0585
																	eCG 48h	0.09936
		G0-G1	0.68594	0.55668	0.49484	0.51324												0.07006
		S	0.06464	0.05657	0.05594	0.09185												0.08583
		G2-M	0.02048	0.03053	0.0801	0.22224												0.12157
																		0.21178

## Sheet: Figure 3a,b,c
		Whole	Promoter	Satellite	LINE	SINE	LTR	Exon	Intron
	Figure 3a	0.135084	0.37868	0.297321	0.0935109	0.16227	0.103783	0.0937738	0.150267
		Whole	Promoter	Satellite	LINE	SINE	LTR	Exon	Intron
	Figure 3b	0.00143873	0.0184061	0.0197368	0.00104992	0.0015538	0.000356949	0.00274846	0.00083612
	Figure 3c	Chr No.
		1	2	3	4	5	6	7	8	9	10	11	12	13	14	15	16	17	18	19	X
		0.362907	0.352725	0.380803	0.402149	0.461708	0.361342	0.377378	0.385866	0.364795	0.382812	0.413286	0.341299	0.347438	0.324335	0.420091	0.361587	0.426877	0.357414	0.403429	0.32744

## Sheet: Figure 3e,f
			Figure 3e
				SF1	SF2	SF3	AF1	AF2	AF3	PF1	PF2	PF3
			Ccnd2	402.658	441.214	457.666	384.68	408.156	463.533	387.368	411.109	431.708
			Foxo3	401.486	317.903	427.97	244.952	375.997	389.057	358.602	334.744	273.313
			Fshr	520.75	542.956	532.012	365.773	450.819	485.014	468.449	431.072	486.616
			Ar	340.935	408.228	380.185	196.478	279.53	370.017	282.106	218.599	312.269
			Amhr2	412.057	420.498	413.313	228.41	233.631	286.329	247.314	230.737	387.217
			Gja1	408.99	414.994	442.755	155.176	286.839	305.304	94.6714	258.641	328.712
			Nr5a1	496.624	498.546	471.514	233.045	192.91	434.242	86.2006	319.567	429.103
			Cyp19a1	475.252	465.148	453.862	295.306	406.598	415.014	372.688	203.374	431.612
			Lhcgr	196.817	256.773	267.961	141.682	95.9949	278.903	85.4345	116.759	106.841
			Figure 3f
				SF1	SF2	SF3	AF1	AF2	AF3	PF1	PF2	PF3
			Areg	450.089	270.481	255.496	0	0	226.747	0	152.905	0
			Ereg	411.768	563.404	507.676	252.348	186.993	0	0	278.835	208.382
			Btc	511.032	195.491	377.265	0	0	0	0	162.733	0
			Star	376.355	410.131	0	0	439.923	443.714	0	0	367.895
			Cyp11a1	498.184	493.613	474.99	0	456.558	492.502	0	373.558	460.365
			Hsd3b1	572.519	570.284	0	0	544.474	558.577	232.295	184.176	497.22
			Ptx3	382.532	446.875	427.264	246.665	354.364	323.656	339.825	0	299.603
			Ptgs2	319.39	320.304	274.909	0	0	0	0	155.034	102.957

## Sheet: Figure 4a,b
		Figure 4a
			Stk36	Trnau1ap	Lhcgr
		SF1	0.229	0.373	0.421154
		SF2	0.213	0.384	0.522917
		SF3	0.216667	0.279	0.591667
		eCG 0h 1	0.167	0.14	0.360119
		eCG 0h 2	0.104	0.14	0.49375
		eCG 0h 3	0.135	0.272	0.391667
		eCG 24h 1	0.025	0.096	0.30554
		eCG 24h 2	0.083	0.088	0.4
		eCG 24h 3	0.046	0.115	0.208333
		eCG 48h 1	0.042	0.031	0.268615
		eCG 48h 2	0.042	0.063	0.107292
		eCG 48h 3	0.025	0.031	0.158333
		Figure 4b
			Stk36	Trnau1ap	Lhcgr
		SF1	0.000125973	0.0411421	0.000160113
		SF2	8.77019e-05	0.0330012	0.000581361
		SF3	0.00190773	0.0217527	0.00290617
		eCG 0h 1	0.00612406	0.0184853	0.000610806
		eCG 0h 2	0.0060701	0.0290166	0.024348
		eCG 0h 3	0.00304994	0.0264966	0.0239312
		eCG 24h 1	0.0717824	0.309852	0.101489
		eCG 24h 2	0.0686324	0.330627	0.0770276
		eCG 24h 3	0.0254332	0.29977	0.0834875
		eCG 48h 1	0.0597992	0.345264	0.36953
		eCG 48h 2	0.0695854	0.321912	0.531374
		eCG 48h 3	0.0736748	0.182246	0.762185

## Sheet: Figure 4c,d
	Figure 4c
		Stk36	Trnau1ap		Lhcgr
	SF1	0.140822	0.131623	SF1	1.72394
	SF2	0.377197	0.223153	SF2	1.69292
	SF3	0.308461	0.118417	SF3	2.12044
	eCG 0h 1	0.773129	0.165229	SF4	1.2753
	eCG 0h 2	0.485616	0.562932	eCG 0h 1	5.12391
	eCG 0h 3	0.386426	0.434956	eCG 0h 2	6.79551
	eCG 24h 1	0.324342	0.276061	eCG 0h 3	1.23031
	eCG 24h 2	0.311662	0.266597	eCG 0h 4	2.56197
	eCG 24h 3	0.313999	0.171475	eCG 24h 1	2.44889
	eCG 48h 1	1.60224	0.706101	eCG 24h 2	2.86132
	eCG 48h 2	0.662663	0.928318	eCG 24h 3	2.22423
	eCG 48h 3	0.854177	0.934672	eCG 24h 4	3.04735
				eCG 48h 1	8.06592
				eCG 48h 2	14.6187
				eCG 48h 3	5.83398
				eCG 48h 4	8.75481
	Figure 4d
		Stk36	Trau1ap	Lhcgr
	SF1	0.00173317	0.00313474	0.000459802
	SF2	0.00106198	0.0048845	0.000138459
	SF3	0.00127915	0.00253875	1.60048e-05
	eCG 0h 1	0.00267004	0.00650468	0.00140602
	eCG 0h 2	0.00267827	0.00688883	0.000850991
	eCG 0h 3	0.00385894	0.00745362	0.000838269
	eCG 24h 1	0.00368559	0.00897757	0.040281
	eCG 24h 2	0.00234765	0.00792123	0.06444
	eCG 24h 3	0.0030933	0.00936559	0.0792689
	eCG 48h 1	0.00255635	0.0119372	0.16304
	eCG 48h 2	0.00271611	0.00932688	0.106518
	eCG 48h 3	0.00786294	0.0213286	0.242408

## Sheet: Figure 5a,b
			Figure 5a
				SF	eCG 0h	eCG 24h	eCG 48h
			Stk36	0.625	0.75	0.875	0.875
				0.625	0.625	0.75	0.875
				0.5	0.75	0.75	0.875
			Trnau1ap	0.5	0.5	0.75	0.75
				0.375	0.5	0.75	0.75
				0.25	0.375	0.5	0.75
			Lhcgr	0.125	0.125	0.25	0.5
				0.125	0.25	0.375	0.375
				0	0.25	0.5	0.5
			Figure 5b
				C	FT	FTa
			Stk36	0.25	0.625	0.375
				0.375	0.75	0.375
				0	0.5	0
			Trnau1ap	0.625	0.75	0.625
				0.25	0.5	0.25
				0.5	0.625	0.375
			Lhcgr	0	0.25	0
				0.125	0.25	0.125
				0.25	0.25	0
				0	0.375	0.125

## Sheet: Figure 5c
		Figure 5c
			Lhcgr	Stk36	Trnau1ap
		C1	0.00022489	0.000876809	0.0080473
		C2	0.000858211	0.00128263	0.00712127
		C3	0.000104694	0.00564747	0.00297151
		FSH+T 1	0.00311162	0.00458164	0.014359
		FSH+T 2	0.0027875	0.00990931	0.0152168
		FSH+T 3	0.00435123	0.00869011	0.0315447
		FSH+T+aphi 0.05 1	0.00316864	0.00179673	0.0057789
		FSH+T+aphi 0.05 2	0.00145809	0.00336217	0.00719659
		FSH+T+aphi 0.05 3	0.00393525	0.00736755	0.00780925
		FSH+T+aphi 0.5 1	0.00176284	0.00153924	0.00472579
		FSH+T+aphi 0.5 2	0.00165607	0.000945838	0.00354839
		FSH+T+aphi 0.5 3	0.000265097	0.00387808	0.00384082
		FSH+T+aphi 5 1	0.000412929	0.000678079	0.0029609
		FSH+T+aphi 5 2	9.15316e-05	0.000817224	0.00289665
		FSH+T+aphi 5 3	5.1152e-05	0.00119242	0.00198271

## Sheet: Figure 6
	Figure 6a										Figure 6b
		Dnmt1	Tet2									Dnmt1	Tet2
	C1	0.00122247	0.000216419								C1	0.00276645	0.00123684
	C2	0.000980161	0.000238653								C2	0.00454014	0.00211239
	C3	0.000980579	0.000149317								C3	0.00380262	0.000741642
	FSH+T1	0.000369762	0.000675993								C4	0.00342944	0.000632123
	FSH+T2	0.000553011	0.000335117								C5	0.00365338	0.00220886
	FSH+T3	0.000177099	0.000851722								C6	0.00402639	0.0014213
	FSH+T+oo1	0.00158168	0.000241235								FSH+T1	0.00244333	0.00266617
	FSH+T+oo2	0.0018991	0.000128342								FSH+T2	0.00217066	0.00189737
	FSH+T+oo3	0.00179616	0.000101991								FSH+T3	0.00217485	0.005268
	FSH+T+RA+oo1	0.000605098	0.000757926								FSH+T4	0.00112805	0.00449439
	FSH+T+RA+oo2	0.00048326	0.000271234								FSH+T5	0.00167571	0.00292685
	FSH+T+RA+oo3	0.000194537	0.000291941								FSH+T6	0.00206127	0.00316253
											FSH+T+GDF9 1	0.00335771	0.000934192
											FSH+T+GDF9 2	0.00199206	0.000373861
											FSH+T+GDF9 3	0.0027528	0.00099153
											FSH+T+GDF9 4	0.00228373	0.0013345
											FSH+T+GDF9 5	0.0026719	0.00075891
											FSH+T+GDF9 6	0.00315349	0.00148445
											FSH+T+GDF9+RA 1	0.00184382	0.00806028
											FSH+T+GDF9+RA 2	0.00217297	0.00147972
											FSH+T+GDF9+RA 3	0.00175651	0.00351201
											FSH+T+GDF9+RA 4	0.00166607	0.00395958
											FSH+T+GDF9+RA 5	0.00228687	0.00264357
											FSH+T+GDF9+RA 6	0.00155406	0.00351049

## Sheet: Figure 7
		Figure 7a
			Ccnd2	Dnmt1	Tet2	Stk36	Trnau1ap	Lhcgr
		C1	0.0061484	0.000370818	0.0320435	0.000738657	0.00672165	0.000294354
		C2	0.0207908	0.00122247	0.0118447	0.00050715	0.00374867	0.000195124
		C3	0.0114533	0.00112582	0.0426832	0.000509175	0.00416704	0.000226375
		RA1	0.0382922	0.00063158	0.231304	0.000957325	0.00693326	0.000312256
		RA2	0.0605081	0.000580927	0.245642	0.00107949	0.00811344	0.000396544
		RA3	0.0367451	0.000593656	0.330412	0.000859866	0.00612039	0.000329901
		FSH+T1	0.0505258	0.00104301	0.21356	0.00113704	0.00794954	0.000244396
		FSH+T2	0.0639112	0.00190382	0.164031	0.00101206	0.00792168	0.000463042
		FSH+T3	0.0561902	0.00136128	0.0955472	0.00114273	0.00800622	0.000649988
		FSH+T+RA1	0.0630512	0.000199188	0.17305	0.00217745	0.0137698	0.000746767
		FSH+T+RA2	0.074062	0.000259605	0.15909	0.001631	0.010007	0.00159118
		FSH+T+RA3	0.0756325	0.000212566	0.218853	0.00182976	0.0102714	0.00150774
		Figure 7c
				a	b	c	d
		C		0.04609	0.0533	0.04995	0.04964
		FSH+T(FBS-)		0.01348	0.07519	0.07849	0.05572
			RA	0.07287	0.10458	0.09231	0.09809
		FSH+T(FBS+)		0.11625	0.09804	0.07442	0.14879
			4MP	0.0326	0.07895	0.02822	0.04659

[truncated: 8 more sheets: Supplementary Figure 1, Supplementary Figure 2, Supplementary Figure 3, Supplementary Figure 4, Supplementary Figure 5, Supplementary Figure 6, Supplementary Table 3, Supplementary Table 4]
